# Supplementary material for: Application of Priming Strategy for Enhanced Paclitaxel Biosynthesis in Taxus × Media Hairy Root Cultures
Source: Cells. 2022 Jun 29;11(13):2062. doi: 10.3390/cells11132062 (PMC9265826; doi:10.3390/cells11132062)
Supplement: Supplementary file 1 [file cells-11-02062-s001.zip]

Archive with 4 entries (4 files):
- Figure S1a.tif
- Figure S1b.tif
- FigureS1.pdf
- Table S1.pdf
